# Supplementary material for: The Antibacterial Effect of PEGylated Carbosilane Dendrimers on P. aeruginosa Alone and in Combination with Phage-Derived Endolysin
Source: Int J Mol Sci. 2022 Feb 7;23(3):1873. doi: 10.3390/ijms23031873 (PMC8836974; doi:10.3390/ijms23031873)
Supplement: Supplementary file 1 [file ijms-23-01873-s001.zip]

Archive with 1 entries (1 files):
- ijms-1563671-supplementary.pdf
